# Supplementary material for: From a Lose–Lose to a Win–Win Situation: User-Friendly Biomass Models for Acacia longifolia to Aid Research, Management and Valorisation
Source: Plants (Basel). 2022 Oct 27;11(21):2865. doi: 10.3390/plants11212865 (PMC9658486; doi:10.3390/plants11212865)
Supplement: Supplementary file 1 [file plants-11-02865-s001.zip]

Archive with 2 entries (2 files):
- Table S1 Single tree equations.xlsx
- Table S2 Stand equations.xlsx
