# Supplementary material for: From a Lose–Lose to a Win–Win Situation: User-Friendly Biomass Models for Acacia longifolia to Aid Research, Management and Valorisation
Source: Plants (Basel). 2022 Oct 27;11(21):2865. doi: 10.3390/plants11212865 (PMC9658486; doi:10.3390/plants11212865)
Supplement: Supplementary file 1 [file plants-11-02865-s001.zip › Table S1 Single tree equations.xlsx]

## Sheet: Supplementary table S1 Single t
	Model.structure	Tot.dry.Equation	Tot.dry.AIC	Tot.dry.RMSE	T.dry.Equation	T.dry.AIC	T.dry.RMSE	F.dry.Equation	F.dry.AIC	F.dry.RMSE	B.dry.Equation	B.dry.AIC	B.dry.RMSE	B.F.dry.Equation	B.F.dry.AIC	B.F.dry.RMSE	Tot.C.Equation	Tot.C.AIC	Tot.C.RMSE	Tot.N.Equation	Tot.N.AIC	Tot.N.RMSE	Tot.P.Equation	Tot.P.AIC	Tot.P.RMSE
1	Y ~ a0 + a1*X1	Y ~ 0.251572 + 0.727898 * Vol.half	264	7.925333	Y ~ -3.475854 + 0.59396 * Vol.half	252	6.725464	Y ~ 2.297614 + 0.065373 * Vol.half	184	2.674432	Y ~ 1.429811 + 0.068566 * Vol.half	162	2.003792	Y ~ 3.727425 + 0.133939 * Vol.half	221	4.435275	Y ~ 0.24754 + 0.319063 * Vol.half	204	3.50854	Y ~ 0.046663 + 0.006089 * Vol.half	-68	0.089121	Y ~ 0.002533 + 0.000647 * Vol.half	-246	0.007991
2	Y ~ a0 + a1*X1	Y ~ -16.587947 + 7.475736 * H	322	17.422812	Y ~ -18.920182 + 6.449707 * H	303	13.411812	Y ~ 1.904068 + 0.441801 * H	198	3.254063	Y ~ 0.428167 + 0.584228 * H	183	2.656156	Y ~ 2.332235 + 1.026028 * H	240	5.721189	Y ~ -7.068361 + 3.263446 * H	262	7.686314	Y ~ -0.072772 + 0.05814 * H	-21	0.167017	Y ~ -0.011212 + 0.006394 * H	-193	0.016529
3	Y ~ a0 + a1*X1	Y ~ -22.742712 + 1.382834 * D	294	11.828165	Y ~ -21.029614 + 1.089109 * D	288	10.904184	Y ~ -0.355183 + 0.143276 * D	180	2.542688	Y ~ -1.357915 + 0.150449 * D	155	1.80158	Y ~ -1.713098 + 0.293725 * D	215	4.093935	Y ~ -9.872088 + 0.607458 * D	233	5.168559	Y ~ -0.15836 + 0.011979 * D	-56	0.104184	Y ~ -0.01829 + 0.001242 * D	-224	0.01081
4	Y ~ a0 + a1*X1	Y ~ -7.79651 + 3.835349 * Area	308	14.412891	Y ~ -7.99872 + 2.845923 * Area	305	13.799673	Y ~ 0.270449 + 0.525463 * Area	160	1.948713	Y ~ -0.068239 + 0.463963 * Area	150	1.69307	Y ~ 0.20221 + 0.989427 * Area	199	3.28052	Y ~ -3.357645 + 1.691913 * Area	247	6.254059	Y ~ -0.045915 + 0.035589 * Area	-55	0.106165	Y ~ -0.005999 + 0.0036 * Area	-217	0.011825
5	Y ~ a0 + a1*X1	Y ~ -37.962016 + 20.784336 * log(Vol.half)	308	14.346336	Y ~ -31.004275 + 15.646142 * log(Vol.half)	304	13.511041	Y ~ -3.389808 + 2.677639 * log(Vol.half)	168	2.164309	Y ~ -3.567934 + 2.460555 * log(Vol.half)	153	1.761015	Y ~ -6.957742 + 5.138194 * log(Vol.half)	206	3.597545	Y ~ -16.638983 + 9.159465 * log(Vol.half)	246	6.237603	Y ~ -0.317208 + 0.189763 * log(Vol.half)	-52	0.110778	Y ~ -0.033719 + 0.019296 * log(Vol.half)	-216	0.012097
6	Y ~ a0 + a1*X1	Y ~ -37.320829 + 38.658358 * log(H)	326	18.381701	Y ~ -35.956285 + 32.776897 * log(H)	309	14.590479	Y ~ 0.224357 + 2.591965 * log(H)	198	3.22731	Y ~ -1.588901 + 3.289496 * log(H)	183	2.633142	Y ~ -1.364544 + 5.881462 * log(H)	239	5.667305	Y ~ -16.148708 + 16.895909 * log(H)	266	8.09256	Y ~ -0.243432 + 0.307019 * log(H)	-20	0.17092	Y ~ -0.02931 + 0.033311 * log(H)	-190	0.017178
7	Y ~ a0 + a1*X1	Y ~ -99.719048 + 36.266397 * log(D)	318	16.504936	Y ~ -78.372836 + 27.56737 * log(D)	310	14.707366	Y ~ -10.29521 + 4.353467 * log(D)	181	2.563669	Y ~ -11.051002 + 4.34556 * log(D)	161	1.977847	Y ~ -21.346212 + 8.699026 * log(D)	219	4.277123	Y ~ -43.807125 + 15.967824 * log(D)	257	7.208792	Y ~ -0.864141 + 0.325985 * log(D)	-36	0.136896	Y ~ -0.089315 + 0.033142 * log(D)	-202	0.014606
8	Y ~ a0 + a1*X1	Y ~ -19.725309 + 23.166541 * log(Area)	326	18.232482	Y ~ -15.062988 + 16.143719 * log(Area)	319	16.686817	Y ~ -2.478403 + 3.826516 * log(Area)	158	1.897896	Y ~ -2.183919 + 3.196306 * log(Area)	156	1.83839	Y ~ -4.662321 + 7.022822 * log(Area)	201	3.3925	Y ~ -8.686811 + 10.258802 * log(Area)	264	7.93303	Y ~ -0.178363 + 0.227707 * log(Area)	-36	0.137394	Y ~ -0.018341 + 0.022417 * log(Area)	-198	0.015274
9	Y ~ a0 + a1*X1 + a2*X2	Y ~ -24.939717 + 4.822004 * H + 2.953547 * Area	281	9.700837	Y ~ -24.558937 + 4.658022 * H + 1.994108 * Area	277	9.187083	Y ~ 0.399448 + -0.036285 * H + 0.532099 * Area	162	1.947062	Y ~ -0.780227 + 0.200267 * H + 0.42734 * Area	149	1.634165	Y ~ -0.380779 + 0.163982 * H + 0.959439 * Area	200	3.26043	Y ~ -10.773903 + 2.086029 * H + 1.31044 * Area	220	4.224749	Y ~ -0.157219 + 0.031307 * H + 0.029864 * Area	-73	0.080507	Y ~ -0.019438 + 0.00378 * H + 0.002909 * Area	-241	0.008367
10	Y ~ a0 + a1*X1 + a2*X2	Y ~ -26.009926 + 2.041413 * H + 1.165896 * D	292	11.296336	Y ~ -25.384723 + 2.721149 * H + 0.799936 * D	282	9.851366	Y ~ 0.361593 + -0.447854 * H + 0.190869 * D	179	2.4235	Y ~ -0.986796 + -0.231882 * H + 0.17509 * D	155	1.75699	Y ~ -0.625203 + -0.679736 * H + 0.36596 * D	214	3.923873	Y ~ -11.242223 + 0.856084 * H + 0.516483 * D	231	4.954917	Y ~ -0.165663 + 0.004563 * H + 0.011494 * D	-55	0.103889	Y ~ -0.020214 + 0.001202 * H + 0.001114 * D	-223	0.010611
11	Y ~ a0 + a1*X1 + a2*X2	Y ~ -21.142644 + 0.995069 * D + 1.435049 * Area	290	10.922623	Y ~ -20.329048 + 0.919332 * D + 0.628315 * Area	289	10.721561	Y ~ 0.220734 + 0.003707 * D + 0.516522 * Area	162	1.948398	Y ~ -1.034331 + 0.072031 * D + 0.290212 * Area	145	1.550203	Y ~ -0.813597 + 0.075737 * D + 0.806734 * Area	199	3.20149	Y ~ -9.146456 + 0.431606 * D + 0.650796 * Area	228	4.740988	Y ~ -0.13693 + 0.006786 * D + 0.01922 * Area	-70	0.084609	Y ~ -0.016352 + 0.000772 * D + 0.001738 * Area	-233	0.009307
12	Y ~ a0 + a1*X1 + a2*X2	Y ~ -7.556154 + 0.40075 * D + 0.559455 * Vol.half	259	7.211957	Y ~ -6.92825 + 0.177202 * D + 0.519478 * Vol.half	252	6.566622	Y ~ 0.178159 + 0.108786 * D + 0.019648 * Vol.half	181	2.521281	Y ~ -0.806064 + 0.114762 * D + 0.02033 * Vol.half	155	1.769077	Y ~ -0.627905 + 0.223548 * D + 0.039977 * Vol.half	216	4.03875	Y ~ -3.272422 + 0.18067 * D + 0.243124 * Vol.half	199	3.180418	Y ~ -0.049213 + 0.004921 * D + 0.004021 * Vol.half	-74	0.079462	Y ~ -0.005336 + 0.000404 * D + 0.000477 * Vol.half	-251	0.007272
13	Y ~ a0 + a1*X1 + a2*X2 + a3*X3	Y ~ -26.075367 + 3.613178 * H + 0.405097 * D + 2.197432 * Area	280	9.305458	Y ~ -25.426898 + 3.734134 * H + 0.30961 * D + 1.41622 * Area	277	8.944994	Y ~ 0.346791 + -0.092335 * H + 0.018783 * D + 0.497039 * Area	164	1.942908	Y ~ -0.995259 + -0.02862 * H + 0.076704 * D + 0.284173 * Area	147	1.549541	Y ~ -0.648468 + -0.120955 * H + 0.095487 * D + 0.781212 * Area	201	3.195759	Y ~ -11.271384 + 1.556493 * H + 0.177456 * D + 0.979217 * Area	219	4.050491	Y ~ -0.166371 + 0.021565 * H + 0.003265 * D + 0.02377 * Area	-74	0.077417	Y ~ -0.020284 + 0.00288 * H + 0.000302 * D + 0.002346 * Area	-241	0.008114
14	Y ~ a0 + a1*X1 + a2*X2	Y ~ -51.645924 + 28.452918 * log(H) + 17.222961 * log(Area)	308	13.914091	Y ~ -44.781265 + 26.489831 * log(H) + 10.610211 * log(Area)	300	12.57471	Y ~ -2.893966 + 0.370419 * log(H) + 3.749138 * log(Area)	160	1.891688	Y ~ -3.970693 + 1.592668 * log(H) + 2.863611 * log(Area)	153	1.716017	Y ~ -6.864659 + 1.963087 * log(H) + 6.612749 * log(Area)	201	3.293666	Y ~ -22.536507 + 12.345133 * log(H) + 7.680005 * log(Area)	246	6.066271	Y ~ -0.398702 + 0.196403 * log(H) + 0.18668 * log(Area)	-50	0.110737	Y ~ -0.043984 + 0.022857 * log(H) + 0.017642 * log(Area)	-214	0.011987
15	Y ~ a0 + a1*X1 + a2*X2	Y ~ -92.1201 + 17.739519 * log(H) + 26.004872 * log(D)	316	15.475299	Y ~ -69.879627 + 19.827145 * log(H) + 16.098246 * log(D)	304	13.235274	Y ~ -11.024305 + -1.702051 * log(H) + 5.338028 * log(D)	181	2.503851	Y ~ -11.216168 + -0.385575 * log(H) + 4.568598 * log(D)	163	1.973911	Y ~ -22.240473 + -2.087626 * log(H) + 9.906626 * log(D)	220	4.223477	Y ~ -40.561572 + 7.576647 * log(H) + 11.58507 * log(D)	255	6.779379	Y ~ -0.828256 + 0.083771 * log(H) + 0.277527 * log(D)	-36	0.134188	Y ~ -0.083987 + 0.012439 * log(H) + 0.025947 * log(D)	-203	0.01404
16	Y ~ a0 + a1*X1 + a2*X2	Y ~ -82.588225 + 26.322292 * log(D) + 9.164468 * log(Area)	318	15.896555	Y ~ -71.83247 + 23.770817 * log(D) + 3.498896 * log(Area)	311	14.609356	Y ~ -3.616148 + 0.476403 * log(D) + 3.573095 * log(Area)	160	1.891004	Y ~ -7.139607 + 2.075072 * log(D) + 2.092477 * log(Area)	152	1.698301	Y ~ -10.755755 + 2.551475 * log(D) + 5.665572 * log(Area)	201	3.280243	Y ~ -36.004822 + 11.438742 * log(D) + 4.173994 * log(Area)	256	6.919361	Y ~ -0.624072 + 0.18663 * log(D) + 0.128429 * log(Area)	-43	0.12194	Y ~ -0.06815 + 0.020856 * log(D) + 0.011323 * log(Area)	-205	0.013536
17	Y ~ a0 + a1*X1 + a2*X2	Y ~ -52.549149 + 7.237276 * log(D) + 17.450342 * log(Vol.half)	309	14.229779	Y ~ -44.284584 + 6.588907 * log(D) + 12.610832 * log(Vol.half)	305	13.408487	Y ~ -2.519801 + -0.431646 * log(D) + 2.876486 * log(Vol.half)	170	2.16157	Y ~ -5.744764 + 1.080015 * log(D) + 1.963024 * log(Vol.half)	154	1.739828	Y ~ -8.264566 + 0.648369 * log(D) + 4.83951 * log(Vol.half)	208	3.593828	Y ~ -22.942819 + 3.127592 * log(D) + 7.718678 * log(Vol.half)	248	6.18754	Y ~ -0.40613 + 0.044118 * log(D) + 0.169439 * log(Vol.half)	-50	0.110218	Y ~ -0.042711 + 0.004461 * log(D) + 0.017241 * log(Vol.half)	-214	0.012044
18	Y ~ a0 + a1*X1 + a2*X2 + a3*X3	Y ~ -60.358389 + 25.69194 * log(H) + 4.945119 * log(D) + 15.169163 * log(Area)	310	13.859845	Y ~ -50.472881 + 24.68616 * log(H) + 3.230512 * log(D) + 9.268521 * log(Area)	302	12.549117	Y ~ -3.447391 + 0.195039 * log(H) + 0.314119 * log(D) + 3.618679 * log(Area)	162	1.89008	Y ~ -6.438116 + 0.810742 * log(H) + 1.400488 * log(D) + 2.281963 * log(Area)	153	1.680439	Y ~ -9.885508 + 1.00578 * log(H) + 1.714608 * log(D) + 5.900642 * log(Area)	203	3.266055	Y ~ -26.376034 + 11.128388 * log(H) + 2.179282 * log(D) + 6.77491 * log(Area)	248	6.042106	Y ~ -0.475078 + 0.172199 * log(H) + 0.04335 * log(D) + 0.168676 * log(Area)	-48	0.110213	Y ~ -0.050031 + 0.020941 * log(H) + 0.003432 * log(D) + 0.016217 * log(Area)	-213	0.011957
19	Y ~ a0 + a1*X1^b1	Y ~ -0.760626 + 0.892654 * Vol.half^0.95935	266	7.913089	Y ~ 0.731038 + 0.137777 * Vol.half^1.293844	249	6.281045	Y ~ -192.574056 + 189.31823 * Vol.half^0.013591	170	2.164232	Y ~ -6.026701 + 4.38992 * Vol.half^0.258017	153	1.708675	Y ~ -34.436645 + 29.582436 * Vol.half^0.121411	207	3.571646	Y ~ -0.446242 + 0.435547 * Vol.half^0.938057	206	3.49604	Y ~ -0.073478 + 0.039255 * Vol.half^0.637187	-73	0.081206	Y ~ -0.003142 + 0.001841 * Vol.half^0.793519	-247	0.007715
20	Y ~ a0 + a1*X1^b1	Y ~ 5.90416 + 0.145459 * H^2.598721	322	16.931775	Y ~ 1.899393 + 0.04155 * H^3.077625	300	12.554843	Y ~ -367.285105 + 367.534564 * H^0.00696	200	3.2275	Y ~ -171.264257 + 169.75131 * H^0.018777	185	2.633372	Y ~ -492.013741 + 490.73903 * H^0.01174	241	5.667837	Y ~ 2.687171 + 0.068538 * H^2.565859	262	7.48398	Y ~ 0.069883 + 0.005273 * H^1.945476	-20	0.166027	Y ~ 0.007627 + 0.000159 * H^2.49222	-192	0.016229
21	Y ~ a0 + a1*X1^b1	Y ~ 3.379491 + 0.001549 * D^2.568826	274	8.767785	Y ~ 1.807509 + 8.5e-05 * D^3.198951	255	6.814483	Y ~ -4.341801 + 1.373401 * D^0.537609	181	2.517445	Y ~ -1.340019 + 0.147889 * D^1.00374	157	1.801578	Y ~ -4.800308 + 0.938818 * D^0.753514	217	4.077676	Y ~ 1.4949 + 0.000809 * D^2.527984	213	3.888019	Y ~ 0.021334 + 0.000215 * D^1.917121	-61	0.095086	Y ~ 0.003328 + 5e-06 * D^2.268671	-235	0.009073
22	Y ~ a0 + a1*X1^b1	Y ~ 7.07919 + 0.068369 * Area^2.320392	299	12.316815	Y ~ 5.098187 + 0.003352 * Area^3.220705	287	10.510022	Y ~ -5.271548 + 4.354583 * Area^0.417908	157	1.819089	Y ~ -1.060138 + 0.984081 * Area^0.77334	151	1.680833	Y ~ -5.593477 + 4.562231 * Area^0.559541	198	3.147362	Y ~ 3.092472 + 0.035641 * Area^2.26485	238	5.388006	Y ~ 0.038328 + 0.007267 * Area^1.511156	-56	0.101982	Y ~ 0.005597 + 0.000246 * Area^1.873855	-222	0.01079
23	Y ~ a0 + a1*X1^b1 + a2*X2^b2	Y ~ -2.305918 + 0.575405 * H^1.795458 + 0.082933 * Area^2.176048	269	7.773053	Y ~ -2.298086 + 0.297935 * H^2.044528 + 0.001558 * Area^3.366512	242	5.397108	Y ~ -242.9302 + 237.40017 * H^0.000579 + 4.429303 * Area^0.412164	161	1.81823	Y ~ -146.428623 + 143.494914 * H^0.008787 + 1.133939 * Area^0.705295	152	1.599215	Y ~ -321.133369 + 313.220277 * H^0.004529 + 4.962515 * Area^0.525668	201	3.093443	Y ~ -1.033761 + 0.257824 * H^1.782014 + 0.044942 * Area^2.10919	209	3.444694	Y ~ -0.051197 + 0.008334 * H^1.490412 + 0.011261 * Area^1.312526	-71	0.078327	Y ~ 4.370784 + -4.389146 * H^-0.00406 + 0.000207 * Area^1.871287	-239	0.008092
24	Y ~ a0 + a1*X1^b1 + a2*X2^b2	Y ~ 3.948472 + 0.00838 * H^3.319469 + 0.000382 * D^2.854119	268	7.658861	Y ~ 1.022916 + 0.026303 * H^2.938016 + 2e-06 * D^3.996385	220	4.006493	Y ~ -416.084103 + 412.888625 * H^-0.005278 + 1.604276 * D^0.556342	183	2.423521	Y ~ -374.757434 + 374.020196 * H^-0.002696 + 0.211619 * D^0.952242	159	1.773615	Y ~ -622.949969 + 619.812322 * H^-0.005152 + 1.281541 * D^0.72851	219	3.953428	Y ~ 1.777441 + 0.002762 * H^3.423306 + 0.000229 * D^2.783138	209	3.447931	Y ~ 0.057086 + -0.853536 * H^-3.248946 + 0.000107 * D^2.070792	-58	0.094248	Y ~ 1.482198 + -1.486215 * H^-0.004892 + 1e-06 * D^2.544211	-233	0.008786
25	Y ~ a0 + a1*X1^b1 + a2*X2^b2	Y ~ -1.345422 + 0.041722 * D^1.729213 + 0.000352 * Area^3.689022	272	8.134626	Y ~ 3.055163 + 6.8e-05 * D^3.249543 + -2.135726 * Area^-0.504854	259	6.809031	Y ~ -43.764928 + 38.05654 * D^0.006723 + 4.129082 * Area^0.421752	161	1.816945	Y ~ -2.221674 + 0.070263 * D^1.006029 + 0.982962 * Area^0.641017	149	1.535009	Y ~ -7.979256 + 0.684081 * D^0.544518 + 4.045755 * Area^0.540256	200	3.060762	Y ~ -0.460495 + 0.017345 * D^1.738947 + 0.00042 * Area^3.374747	212	3.593068	Y ~ -0.031523 + 3.3e-05 * D^2.242905 + 0.02642 * Area^0.864902	-71	0.0783	Y ~ 0.217528 + 6e-06 * D^2.201897 + -0.223272 * Area^-0.029976	-237	0.008347
26	Y ~ a0 + a1*X1^b1 + a2*X2^b2	Y ~ -8.281913 + 3e-06 * D^3.85086 + 4.381408 * Vol.half^0.538921	257	6.608199	Y ~ -1.35316 + 0.015778 * D^1.787437 + 0.009755 * Vol.half^1.731474	240	5.298101	Y ~ -21.888575 + 0 * D^5.160015 + 19.131154 * Vol.half^0.109009	174	2.156076	Y ~ 122.6352 + -128.895341 * D^-0.008715 + 2.270213 * Vol.half^0.323473	156	1.685431	Y ~ -76.075199 + 0.003433 * D^1.615486 + 70.970007 * Vol.half^0.053292	211	3.551763	Y ~ -4.006729 + 1e-06 * D^3.838285 + 2.162092 * Vol.half^0.51855	196	2.927024	Y ~ 9.312763 + -9.506736 * D^-0.006354 + 0.019467 * Vol.half^0.747889	-70	0.079761	Y ~ -0.004743 + 1e-06 * D^2.550492 + 0.002497 * Vol.half^0.647474	-250	0.006981
27	Y ~ a0 + a1*X1^b1 + a2*X2^b2 + a3*X3^b3	Y ~ -8.672575 + 1e-06 * D^4.200997 + 0.215323 * H^2.083501 + 4.37892 * Area^0.67716	253	5.978861	Y ~ -0.061228 + 3.4e-05 * D^3.279162 + 0.046245 * H^2.694316 + 1.5e-05 * Area^4.485655	221	3.843138	Y ~ -13.471405 + 0 * D^6.022805 + 10.893707 * H^0.039732 + 1.60266 * Area^0.711855	163	1.755042	Y ~ -323.043531 + 0.05388 * D^1.044656 + 320.618322 * H^0.000663 + 1.055699 * Area^0.628636	153	1.533787	Y ~ -403.907039 + 0.613776 * D^0.54072 + 395.699015 * H^0.000778 + 4.185521 * Area^0.535064	204	3.059479	Y ~ -1.61424 + 1e-06 * D^3.895458 + 0.103821 * H^2.032898 + 0.624999 * Area^1.031772	195	2.705322	Y ~ -0.11023 + 0 * D^3.370205 + 0.006618 * H^1.435232 + 0.055568 * Area^0.702411	-75	0.070572	Y ~ 2.586638 + 3.3e-05 * D^1.610206 + -2.599245 * H^-0.004063 + 9.3e-05 * Area^2.00599	-243	0.007327

## Sheet: Abbreviations
Abbreviation	Variable
Vol.cone	Plant volume described as cone (1/3 * Area * Height) (m3)
H	Height (m)
Area	Canopy area, circle (m2)
D	Diameter at soil height (cm)
BIC	Bayesian information criterion
RMSE	Root mean square error
Tot.dry	Total dry mass
T.dry	Trunk dry mass
F.dry	Foliar dry mass
B.dry	Branch dry mass
B.F.dry	Branch and Foliar dry mass
Tot.C	Total Carbon
Tot.N	Total Nitrogen
Tot.P	Total Phosphorus
