# Supplementary material for: From a Lose–Lose to a Win–Win Situation: User-Friendly Biomass Models for Acacia longifolia to Aid Research, Management and Valorisation
Source: Plants (Basel). 2022 Oct 27;11(21):2865. doi: 10.3390/plants11212865 (PMC9658486; doi:10.3390/plants11212865)
Supplement: Supplementary file 1 [file plants-11-02865-s001.zip › Table S2 Stand equations.xlsx]

## Sheet: Supplementary  table S 2 Stand 
	Model.structure	Tot.dry.Equation	Tot.dry.AIC	Tot.dry.RMSE	T.dry.Equation	T.dry.AIC	T.dry.RMSE	F.dry.Equation	F.dry.AIC	F.dry.RMSE	L.dry.Equation	L.dry.AIC	L.dry.RMSE	Tot.C.Equation	Tot.C.AIC	Tot.C.RMSE	Tot.N.Equation	Tot.N.AIC	Tot.N.RMSE	SOM.Equation	SOM.AIC	SOM.RMSE
M.lm.V	Y ~ a0 + a1*X1	Y ~ 11 + 1 * Volume.above.0	101	18.531859	Y ~ 3 + 1 * Volume.above.0	95	13.735537	Y ~ 8 + 0 * Volume.above.0	76	5.754211	Y ~ 0 + 0 * Volume.above.0	15	0.366823	Y ~ 5 + 0 * Volume.above.0	84	8.333907	Y ~ 0 + 0 * Volume.above.0	1	0.191054	Y ~ 0 + 0 * Volume.above.0	-4	0.156006
M.lm.H	Y ~ a0 + a1*X1	Y ~ 1 + 24 * H	105	21.841803	Y ~ -5 + 18 * H	99	16.398864	Y ~ 5 + 6 * H	78	6.30426	Y ~ 0 + 0 * H	16	0.373795	Y ~ 0 + 11 * H	87	9.813264	Y ~ 0 + 0 * H	4	0.21984	Y ~ 0 + 0 * H	-5	0.143717
M.lm.D	Y ~ a0 + a1*X1	Y ~ -16 + 1 * D.mean	120	42.321095	Y ~ -17 + 1 * D.mean	113	31.65738	Y ~ 1 + 0 * D.mean	90	11.128324	Y ~ 0 + 0 * D.mean	22	0.49659	Y ~ -7 + 1 * D.mean	102	19.0075	Y ~ 0 + 0 * D.mean	18	0.418211	Y ~ 0 + 0 * D.mean	0	0.182552
M.lm.A	Y ~ a0 + a1*X1	Y ~ -14 + 6 * Area.above.30	110	26.975549	Y ~ -14 + 4 * Area.above.30	105	21.626682	Y ~ 1 + 2 * Area.above.30	76	5.921986	Y ~ 0 + 0 * Area.above.30	18	0.411236	Y ~ -6 + 3 * Area.above.30	92	12.073228	Y ~ 0 + 0 * Area.above.30	7	0.247821	Y ~ 0 + 0 * Area.above.30	0	0.185176
M.lm.N	Y ~ a0 + a1*X1	Y ~ 71 + 0 * Nr.stems	127	59.692881	Y ~ 49 + 0 * Nr.stems	121	44.665732	Y ~ 22 + 0 * Nr.stems	97	15.303275	Y ~ 0 + 0 * Nr.stems	23	0.520657	Y ~ 32 + 0 * Nr.stems	110	26.806091	Y ~ 1 + 0 * Nr.stems	25	0.586846	Y ~ 1 + 0 * Nr.stems	8	0.261376
M.lm.V.log	Y ~ a0 + a1*X1	Y ~ -72 + 40 * log(Volume.above.0)	115	33.777696	Y ~ -57 + 29 * log(Volume.above.0)	109	26.071319	Y ~ -14 + 11 * log(Volume.above.0)	84	8.255946	Y ~ 0 + 0 * log(Volume.above.0)	18	0.419483	Y ~ -32 + 18 * log(Volume.above.0)	97	15.147319	Y ~ -1 + 0 * log(Volume.above.0)	12	0.323637	Y ~ 0 + 0 * log(Volume.above.0)	-2	0.170866
M.lm.H.log	Y ~ a0 + a1*X1	Y ~ 34 + 55 * log(H)	114	33.258864	Y ~ 20 + 40 * log(H)	108	25.536808	Y ~ 13 + 14 * log(H)	84	8.298054	Y ~ 0 + 0 * log(H)	18	0.42635	Y ~ 15 + 24 * log(H)	97	14.919029	Y ~ 0 + 1 * log(H)	12	0.32084	Y ~ 0 + 0 * log(H)	-2	0.167513
M.lm.D.log	Y ~ a0 + a1*X1	Y ~ -209 + 71 * log(D.mean)	122	46.879138	Y ~ -161 + 53 * log(D.mean)	115	35.026262	Y ~ -47 + 18 * log(D.mean)	92	12.27258	Y ~ -1 + 0 * log(D.mean)	23	0.522733	Y ~ -93 + 32 * log(D.mean)	104	21.055084	Y ~ -2 + 1 * log(D.mean)	20	0.463113	Y ~ -1 + 0 * log(D.mean)	2	0.198641
M.lm.A.log	Y ~ a0 + a1*X1	Y ~ -38 + 47 * log(Area.above.30)	119	41.323212	Y ~ -31 + 34 * log(Area.above.30)	113	31.713446	Y ~ -6 + 13 * log(Area.above.30)	88	10.034093	Y ~ 0 + 0 * log(Area.above.30)	20	0.458766	Y ~ -17 + 21 * log(Area.above.30)	101	18.534677	Y ~ 0 + 0 * log(Area.above.30)	17	0.396739	Y ~ 0 + 0 * log(Area.above.30)	3	0.20713
M.lm.N.log	Y ~ a0 + a1*X1	Y ~ 59 + 7 * log(Nr.stems)	127	59.521769	Y ~ 41 + 4 * log(Nr.stems)	121	44.562162	Y ~ 18 + 3 * log(Nr.stems)	97	15.26207	Y ~ 0 + 0 * log(Nr.stems)	22	0.510923	Y ~ 27 + 3 * log(Nr.stems)	110	26.72873	Y ~ 1 + 0 * log(Nr.stems)	25	0.58502	Y ~ 1 + 0 * log(Nr.stems)	8	0.261054
M.lm.V.D	Y ~ a0 + a1*X1 + a2*X2	Y ~ 40 + 1 * Volume.above.0 + -1 * D.mean	97	13.717601	Y ~ 25 + 1 * Volume.above.0 + -1 * D.mean	90	9.994334	Y ~ 15 + 0 * Volume.above.0 + 0 * D.mean	74	4.886867	Y ~ 1 + 0 * Volume.above.0 + 0 * D.mean	12	0.291061	Y ~ 18 + 1 * Volume.above.0 + 0 * D.mean	79	6.179247	Y ~ 0 + 0 * Volume.above.0 + 0 * D.mean	-3	0.148105	Y ~ 0 + 0 * Volume.above.0 + 0 * D.mean	-2	0.155308
M.lm.V.N	Y ~ a0 + a1*X1 + a2*X2	Y ~ -7 + 1 * Volume.above.0 + 1 * Nr.stems	90	10.016061	Y ~ -9 + 1 * Volume.above.0 + 1 * Nr.stems	87	8.863405	Y ~ 2 + 0 * Volume.above.0 + 0 * Nr.stems	61	2.666982	Y ~ 0 + 0 * Volume.above.0 + 0 * Nr.stems	9	0.251332	Y ~ -3 + 0 * Volume.above.0 + 1 * Nr.stems	72	4.465519	Y ~ 0 + 0 * Volume.above.0 + 0 * Nr.stems	-14	0.088753	Y ~ 0 + 0 * Volume.above.0 + 0 * Nr.stems	-2	0.152583
M.lm.H.A	Y ~ a0 + a1*X1 + a2*X2	Y ~ -4 + 20 * H + 1 * Area.above.30	107	21.496936	Y ~ -6 + 17 * H + 0 * Area.above.30	101	16.379338	Y ~ 2 + 3 * H + 1 * Area.above.30	77	5.508475	Y ~ 0 + 0 * H + 0 * Area.above.30	17	0.372355	Y ~ -2 + 9 * H + 1 * Area.above.30	89	9.646969	Y ~ 0 + 0 * H + 0 * Area.above.30	5	0.209326	Y ~ 0 + 0 * H + 0 * Area.above.30	-5	0.133189
M.lm.H.D	Y ~ a0 + a1*X1 + a2*X2	Y ~ 32 + 37 * H + -1 * D.mean	100	15.848246	Y ~ 19 + 28 * H + -1 * D.mean	94	11.949399	Y ~ 13 + 9 * H + 0 * D.mean	75	5.031093	Y ~ 1 + 0 * H + 0 * D.mean	10	0.268229	Y ~ 15 + 17 * H + 0 * D.mean	82	7.123677	Y ~ 0 + 0 * H + 0 * D.mean	-1	0.163047	Y ~ 0 + 0 * H + 0 * D.mean	-4	0.143146
M.lm.H.N	Y ~ a0 + a1*X1 + a2*X2	Y ~ -21 + 26 * H + 2 * Nr.stems	97	13.900988	Y ~ -20 + 19 * H + 1 * Nr.stems	93	11.779203	Y ~ -2 + 7 * H + 0 * Nr.stems	65	3.189641	Y ~ 0 + 0 * H + 0 * Nr.stems	9	0.250258	Y ~ -9 + 12 * H + 1 * Nr.stems	79	6.206987	Y ~ 0 + 0 * H + 0 * Nr.stems	-7	0.123596	Y ~ 0 + 0 * H + 0 * Nr.stems	-4	0.137996
M.lm.D.A	Y ~ a0 + a1*X1 + a2*X2	Y ~ -13 + 0 * D.mean + 6 * Area.above.30	112	26.964664	Y ~ -15 + 0 * D.mean + 4 * Area.above.30	107	21.6226	Y ~ 2 + 0 * D.mean + 2 * Area.above.30	78	5.801919	Y ~ 0 + 0 * D.mean + 0 * Area.above.30	19	0.400247	Y ~ -5 + 0 * D.mean + 3 * Area.above.30	94	12.067434	Y ~ 0 + 0 * D.mean + 0 * Area.above.30	8	0.246894	Y ~ 0 + 0 * D.mean + 0 * Area.above.30	1	0.173036
M.lm.D.N	Y ~ a0 + a1*X1 + a2*X2	Y ~ -91 + 2 * D.mean + 3 * Nr.stems	114	29.507222	Y ~ -70 + 2 * D.mean + 2 * Nr.stems	109	23.409313	Y ~ -21 + 1 * D.mean + 1 * Nr.stems	80	6.508941	Y ~ -1 + 0 * D.mean + 0 * Nr.stems	16	0.348483	Y ~ -41 + 1 * D.mean + 1 * Nr.stems	96	13.212372	Y ~ -1 + 0 * D.mean + 0 * Nr.stems	11	0.273167	Y ~ 0 + 0 * D.mean + 0 * Nr.stems	-2	0.150808
M.lm.A.N	Y ~ a0 + a1*X1 + a2*X2	Y ~ -19 + 6 * Area.above.30 + 0 * Nr.stems	111	26.372337	Y ~ -17 + 4 * Area.above.30 + 0 * Nr.stems	107	21.409042	Y ~ -2 + 2 * Area.above.30 + 0 * Nr.stems	76	5.314674	Y ~ 0 + 0 * Area.above.30 + 0 * Nr.stems	17	0.363867	Y ~ -9 + 3 * Area.above.30 + 0 * Nr.stems	94	11.793711	Y ~ 0 + 0 * Area.above.30 + 0 * Nr.stems	8	0.237084	Y ~ 0 + 0 * Area.above.30 + 0 * Nr.stems	2	0.185128
M.lm.V.D.H	Y ~ a0 + a1*X1 + a2*X2 + a3*X3	Y ~ 39 + 1 * Volume.above.0 + -1 * D.mean + 8 * H	98	13.51306	Y ~ 24 + 1 * Volume.above.0 + -1 * D.mean + 5 * H	92	9.910676	Y ~ 15 + 0 * Volume.above.0 + 0 * D.mean + 4 * H	76	4.768376	Y ~ 1 + 0 * Volume.above.0 + 0 * D.mean + 0 * H	12	0.268213	Y ~ 18 + 0 * Volume.above.0 + 0 * D.mean + 4 * H	81	6.085191	Y ~ 0 + 0 * Volume.above.0 + 0 * D.mean + 0 * H	-1	0.145081	Y ~ 0 + 0 * Volume.above.0 + 0 * D.mean + 0 * H	-3	0.133908
M.lm.V.D.N	Y ~ a0 + a1*X1 + a2*X2 + a3*X3	Y ~ 3 + 1 * Volume.above.0 + 0 * D.mean + 1 * Nr.stems	91	9.758348	Y ~ 3 + 1 * Volume.above.0 + 0 * D.mean + 1 * Nr.stems	88	8.35412	Y ~ -1 + 0 * Volume.above.0 + 0 * D.mean + 1 * Nr.stems	62	2.572461	Y ~ 0 + 0 * Volume.above.0 + 0 * D.mean + 0 * Nr.stems	10	0.245848	Y ~ 1 + 0 * Volume.above.0 + 0 * D.mean + 1 * Nr.stems	74	4.357692	Y ~ 0 + 0 * Volume.above.0 + 0 * D.mean + 0 * Nr.stems	-12	0.088649	Y ~ 0 + 0 * Volume.above.0 + 0 * D.mean + 0 * Nr.stems	-1	0.143477
M.lm.H.A.D	Y ~ a0 + a1*X1 + a2*X2 + a3*X3	Y ~ 30 + 35 * H + 0 * Area.above.30 + -1 * D.mean	102	15.77369	Y ~ 20 + 29 * H + 0 * Area.above.30 + -1 * D.mean	96	11.910168	Y ~ 10 + 6 * H + 1 * Area.above.30 + 0 * D.mean	74	4.364312	Y ~ 1 + 0 * H + 0 * Area.above.30 + 0 * D.mean	11	0.257708	Y ~ 13 + 16 * H + 0 * Area.above.30 + 0 * D.mean	84	7.083752	Y ~ 0 + 0 * H + 0 * Area.above.30 + 0 * D.mean	0	0.156808	Y ~ 0 + 0 * H + 0 * Area.above.30 + 0 * D.mean	-3	0.13144
M.lm.H.A.N	Y ~ a0 + a1*X1 + a2*X2 + a3*X3	Y ~ -18 + 34 * H + -2 * Area.above.30 + 2 * Nr.stems	97	12.838121	Y ~ -16 + 27 * H + -2 * Area.above.30 + 1 * Nr.stems	93	10.300509	Y ~ -2 + 6 * H + 0 * Area.above.30 + 0 * Nr.stems	67	3.166577	Y ~ 0 + 0 * H + 0 * Area.above.30 + 0 * Nr.stems	0	0.151088	Y ~ -8 + 15 * H + -1 * Area.above.30 + 1 * Nr.stems	80	5.748236	Y ~ 0 + 0 * H + 0 * Area.above.30 + 0 * Nr.stems	-5	0.120364	Y ~ 0 + 0 * H + 0 * Area.above.30 + 0 * Nr.stems	-8	0.108051
M.lm.H.N.D	Y ~ a0 + a1*X1 + a2*X2 + a3*X3	Y ~ -3 + 31 * H + 1 * Nr.stems + 0 * D.mean	98	13.218116	Y ~ -1 + 24 * H + 1 * Nr.stems + 0 * D.mean	94	10.920394	Y ~ -2 + 7 * H + 1 * Nr.stems + 0 * D.mean	67	3.187678	Y ~ 0 + 0 * H + 0 * Nr.stems + 0 * D.mean	9	0.23392	Y ~ -1 + 14 * H + 1 * Nr.stems + 0 * D.mean	80	5.910201	Y ~ 0 + 0 * H + 0 * Nr.stems + 0 * D.mean	-5	0.120952	Y ~ 0 + 0 * H + 0 * Nr.stems + 0 * D.mean	-3	0.136138
M.lm.D.N.A	Y ~ a0 + a1*X1 + a2*X2 + a3*X3	Y ~ -47 + 1 * D.mean + 1 * Nr.stems + 4 * Area.above.30	112	25.43432	Y ~ -38 + 1 * D.mean + 1 * Nr.stems + 3 * Area.above.30	108	20.75734	Y ~ -9 + 0 * D.mean + 0 * Nr.stems + 1 * Area.above.30	77	5.025595	Y ~ -1 + 0 * D.mean + 0 * Nr.stems + 0 * Area.above.30	18	0.345661	Y ~ -21 + 0 * D.mean + 1 * Nr.stems + 2 * Area.above.30	95	11.370941	Y ~ 0 + 0 * D.mean + 0 * Nr.stems + 0 * Area.above.30	9	0.227143	Y ~ 0 + 0 * D.mean + 0 * Nr.stems + 0 * Area.above.30	-1	0.148138
M.lm.N.A.H.D	Y ~ a0 + a1*X1 + a2*X2 + a3*X3 + a4*X4	Y ~ -6 + 1 * Nr.stems + -2 * Area.above.30 + 35 * H + 0 * D.mean	99	12.555898	Y ~ -5 + 1 * Nr.stems + -2 * Area.above.30 + 29 * H + 0 * D.mean	94	9.951075	Y ~ -2 + 0 * Nr.stems + 0 * Area.above.30 + 6 * H + 0 * D.mean	69	3.166532	Y ~ 0 + 0 * Nr.stems + 0 * Area.above.30 + 0 * H + 0 * D.mean	1	0.149219	Y ~ -3 + 1 * Nr.stems + -1 * Area.above.30 + 16 * H + 0 * D.mean	81	5.62533	Y ~ 0 + 0 * Nr.stems + 0 * Area.above.30 + 0 * H + 0 * D.mean	-4	0.119153	Y ~ 0 + 0 * Nr.stems + 0 * Area.above.30 + 0 * H + 0 * D.mean	-9	0.093391
M.lm.V.D.log	Y ~ a0 + a1*X1 + a2*X2	Y ~ -83 + 39 * log(Volume.above.0) + 4 * log(D.mean)	117	33.747711	Y ~ -71 + 28 * log(Volume.above.0) + 5 * log(D.mean)	111	26.015057	Y ~ -12 + 11 * log(Volume.above.0) + -1 * log(D.mean)	86	8.250889	Y ~ 1 + 0 * log(Volume.above.0) + 0 * log(D.mean)	19	0.397532	Y ~ -37 + 17 * log(Volume.above.0) + 2 * log(D.mean)	99	15.134646	Y ~ -1 + 0 * log(Volume.above.0) + 0 * log(D.mean)	14	0.3236	Y ~ 0 + 0 * log(Volume.above.0) + 0 * log(D.mean)	0	0.166815
M.lm.V.N.log	Y ~ a0 + a1*X1 + a2*X2	Y ~ -107 + 41 * log(Volume.above.0) + 15 * log(Nr.stems)	115	31.787811	Y ~ -81 + 30 * log(Volume.above.0) + 10 * log(Nr.stems)	110	24.936473	Y ~ -26 + 11 * log(Volume.above.0) + 5 * log(Nr.stems)	83	7.322181	Y ~ -1 + 0 * log(Volume.above.0) + 0 * log(Nr.stems)	16	0.340657	Y ~ -48 + 18 * log(Volume.above.0) + 7 * log(Nr.stems)	98	14.242361	Y ~ -1 + 0 * log(Volume.above.0) + 0 * log(Nr.stems)	13	0.298505	Y ~ 0 + 0 * log(Volume.above.0) + 0 * log(Nr.stems)	0	0.170787
M.lm.H.A.log	Y ~ a0 + a1*X1 + a2*X2	Y ~ 78 + 79 * log(H) + -26 * log(Area.above.30)	116	32.094503	Y ~ 59 + 62 * log(H) + -23 * log(Area.above.30)	109	24.387921	Y ~ 19 + 18 * log(H) + -3 * log(Area.above.30)	86	8.218017	Y ~ 1 + 1 * log(H) + 0 * log(Area.above.30)	20	0.422332	Y ~ 35 + 36 * log(H) + -12 * log(Area.above.30)	98	14.404174	Y ~ 1 + 1 * log(H) + 0 * log(Area.above.30)	14	0.312928	Y ~ 1 + 0 * log(H) + 0 * log(Area.above.30)	-3	0.148924
M.lm.H.D.log	Y ~ a0 + a1*X1 + a2*X2	Y ~ 65 + 58 * log(H) + -9 * log(D.mean)	116	33.138357	Y ~ 37 + 42 * log(H) + -5 * log(D.mean)	110	25.49244	Y ~ 28 + 16 * log(H) + -4 * log(D.mean)	85	8.191754	Y ~ 2 + 1 * log(H) + -1 * log(D.mean)	19	0.393428	Y ~ 30 + 26 * log(H) + -4 * log(D.mean)	99	14.863278	Y ~ 1 + 1 * log(H) + 0 * log(D.mean)	14	0.318783	Y ~ 0 + 0 * log(H) + 0 * log(D.mean)	0	0.16619
M.lm.H.N.log	Y ~ a0 + a1*X1 + a2*X2	Y ~ -9 + 57 * log(H) + 20 * log(Nr.stems)	114	29.844624	Y ~ -9 + 42 * log(H) + 14 * log(Nr.stems)	109	23.489668	Y ~ 0 + 15 * log(H) + 6 * log(Nr.stems)	82	6.865982	Y ~ 0 + 0 * log(H) + 0 * log(Nr.stems)	15	0.331795	Y ~ -4 + 26 * log(H) + 9 * log(Nr.stems)	96	13.369857	Y ~ 0 + 1 * log(H) + 0 * log(Nr.stems)	11	0.279627	Y ~ 0 + 0 * log(H) + 0 * log(Nr.stems)	0	0.166526
M.lm.D.A.log	Y ~ a0 + a1*X1 + a2*X2	Y ~ -151 + 35 * log(D.mean) + 35 * log(Area.above.30)	120	38.449669	Y ~ -121 + 28 * log(D.mean) + 25 * log(Area.above.30)	114	29.394969	Y ~ -31 + 7 * log(D.mean) + 10 * log(Area.above.30)	89	9.497454	Y ~ 0 + 0 * log(D.mean) + 0 * log(Area.above.30)	22	0.458742	Y ~ -68 + 16 * log(D.mean) + 16 * log(Area.above.30)	102	17.249624	Y ~ -1 + 0 * log(D.mean) + 0 * log(Area.above.30)	17	0.371105	Y ~ 0 + 0 * log(D.mean) + 0 * log(Area.above.30)	2	0.183396
M.lm.D.N.log	Y ~ a0 + a1*X1 + a2*X2	Y ~ -600 + 133 * log(D.mean) + 68 * log(Nr.stems)	111	26.282214	Y ~ -443 + 98 * log(D.mean) + 49 * log(Nr.stems)	106	21.164445	Y ~ -157 + 35 * log(D.mean) + 19 * log(Nr.stems)	77	5.620489	Y ~ -5 + 1 * log(D.mean) + 1 * log(Nr.stems)	15	0.327251	Y ~ -269 + 60 * log(D.mean) + 31 * log(Nr.stems)	93	11.759659	Y ~ -6 + 1 * log(D.mean) + 1 * log(Nr.stems)	8	0.239727	Y ~ -2 + 1 * log(D.mean) + 0 * log(Nr.stems)	-1	0.157508
M.lm.A.N.log	Y ~ a0 + a1*X1 + a2*X2	Y ~ -54 + 47 * log(Area.above.30) + 8 * log(Nr.stems)	121	40.913125	Y ~ -41 + 34 * log(Area.above.30) + 5 * log(Nr.stems)	115	31.521855	Y ~ -13 + 13 * log(Area.above.30) + 3 * log(Nr.stems)	89	9.760647	Y ~ -1 + 0 * log(Area.above.30) + 0 * log(Nr.stems)	20	0.411284	Y ~ -24 + 21 * log(Area.above.30) + 4 * log(Nr.stems)	103	18.346612	Y ~ -1 + 0 * log(Area.above.30) + 0 * log(Nr.stems)	19	0.390693	Y ~ 0 + 0 * log(Area.above.30) + 0 * log(Nr.stems)	5	0.206418
M.lm.V.D.H.log	Y ~ a0 + a1*X1 + a2*X2 + a3*X3	Y ~ 127 + -17 * log(Volume.above.0) + -13 * log(D.mean) + 83 * log(H)	118	33.07726	Y ~ 107 + -19 * log(Volume.above.0) + -10 * log(D.mean) + 70 * log(H)	112	25.389699	Y ~ 20 + 2 * log(Volume.above.0) + -3 * log(D.mean) + 13 * log(H)	87	8.187135	Y ~ 2 + 0 * log(Volume.above.0) + -1 * log(D.mean) + 1 * log(H)	21	0.393326	Y ~ 56 + -7 * log(Volume.above.0) + -6 * log(D.mean) + 37 * log(H)	101	14.837225	Y ~ 1 + 0 * log(Volume.above.0) + 0 * log(D.mean) + 1 * log(H)	16	0.318662	Y ~ 0 + 0 * log(Volume.above.0) + 0 * log(D.mean) + 0 * log(H)	2	0.166187
M.lm.V.D.N.log	Y ~ a0 + a1*X1 + a2*X2 + a3*X3	Y ~ -480 + 13 * log(Volume.above.0) + 98 * log(D.mean) + 55 * log(Nr.stems)	112	25.02561	Y ~ -356 + 10 * log(Volume.above.0) + 72 * log(D.mean) + 39 * log(Nr.stems)	107	20.338404	Y ~ -125 + 4 * log(Volume.above.0) + 26 * log(D.mean) + 16 * log(Nr.stems)	77	5.182855	Y ~ -4 + 0 * log(Volume.above.0) + 1 * log(D.mean) + 1 * log(Nr.stems)	16	0.317008	Y ~ -216 + 6 * log(Volume.above.0) + 44 * log(D.mean) + 25 * log(Nr.stems)	94	11.191813	Y ~ -5 + 0 * log(Volume.above.0) + 1 * log(D.mean) + 1 * log(Nr.stems)	8	0.225697	Y ~ -1 + 0 * log(Volume.above.0) + 0 * log(D.mean) + 0 * log(Nr.stems)	0	0.153828
M.lm.H.A.D.log	Y ~ a0 + a1*X1 + a2*X2 + a3*X3	Y ~ 344 + 140 * log(H) + -64 * log(Area.above.30) + -55 * log(D.mean)	116	29.459524	Y ~ 262 + 108 * log(H) + -52 * log(Area.above.30) + -42 * log(D.mean)	110	22.371083	Y ~ 83 + 32 * log(H) + -13 * log(Area.above.30) + -13 * log(D.mean)	86	7.641244	Y ~ 7 + 2 * log(H) + -1 * log(Area.above.30) + -1 * log(D.mean)	15	0.306159	Y ~ 155 + 63 * log(H) + -29 * log(Area.above.30) + -25 * log(D.mean)	98	13.222708	Y ~ 3 + 1 * log(H) + -1 * log(Area.above.30) + -1 * log(D.mean)	14	0.288069	Y ~ 2 + 1 * log(H) + 0 * log(Area.above.30) + 0 * log(D.mean)	-2	0.141296
M.lm.H.A.N.log	Y ~ a0 + a1*X1 + a2*X2 + a3*X3	Y ~ 63 + 114 * log(H) + -58 * log(Area.above.30) + 32 * log(Nr.stems)	111	24.332804	Y ~ 48 + 87 * log(H) + -46 * log(Area.above.30) + 23 * log(Nr.stems)	106	19.143192	Y ~ 15 + 27 * log(H) + -12 * log(Area.above.30) + 9 * log(Nr.stems)	80	5.804141	Y ~ 0 + 1 * log(H) + -1 * log(Area.above.30) + 1 * log(Nr.stems)	12	0.263117	Y ~ 28 + 51 * log(H) + -26 * log(Area.above.30) + 14 * log(Nr.stems)	94	10.902384	Y ~ 1 + 1 * log(H) + -1 * log(Area.above.30) + 0 * log(Nr.stems)	9	0.229504	Y ~ 1 + 1 * log(H) + 0 * log(Area.above.30) + 0 * log(Nr.stems)	-3	0.136517
M.lm.H.N.D.log	Y ~ a0 + a1*X1 + a2*X2 + a3*X3	Y ~ -415 + 21 * log(H) + 53 * log(Nr.stems) + 91 * log(D.mean)	112	24.768035	Y ~ -304 + 16 * log(H) + 38 * log(Nr.stems) + 66 * log(D.mean)	107	20.118599	Y ~ -110 + 5 * log(H) + 15 * log(Nr.stems) + 25 * log(D.mean)	77	5.162971	Y ~ -3 + 0 * log(H) + 1 * log(Nr.stems) + 1 * log(D.mean)	16	0.315532	Y ~ -186 + 10 * log(H) + 24 * log(Nr.stems) + 41 * log(D.mean)	94	11.077095	Y ~ -4 + 0 * log(H) + 1 * log(Nr.stems) + 1 * log(D.mean)	8	0.223675	Y ~ -1 + 0 * log(H) + 0 * log(Nr.stems) + 0 * log(D.mean)	0	0.153592
M.lm.D.N.A.log	Y ~ a0 + a1*X1 + a2*X2 + a3*X3	Y ~ -548 + 119 * log(D.mean) + 62 * log(Nr.stems) + 8 * log(Area.above.30)	113	25.760942	Y ~ -409 + 88 * log(D.mean) + 45 * log(Nr.stems) + 6 * log(Area.above.30)	108	20.880446	Y ~ -140 + 31 * log(D.mean) + 17 * log(Nr.stems) + 3 * log(Area.above.30)	78	5.340126	Y ~ -5 + 1 * log(D.mean) + 1 * log(Nr.stems) + 0 * log(Area.above.30)	17	0.326831	Y ~ -246 + 53 * log(D.mean) + 28 * log(Nr.stems) + 4 * log(Area.above.30)	95	11.522036	Y ~ -5 + 1 * log(D.mean) + 1 * log(Nr.stems) + 0 * log(Area.above.30)	9	0.2328	Y ~ -2 + 0 * log(D.mean) + 0 * log(Nr.stems) + 0 * log(Area.above.30)	1	0.157341
M.lm.N.A.H.D.log	Y ~ a0 + a1*X1 + a2*X2 + a3*X3 + a4*X4	Y ~ -188 + 46 * log(Nr.stems) + -38 * log(Area.above.30) + 74 * log(H) + 50 * log(D.mean)	113	23.324616	Y ~ -102 + 32 * log(Nr.stems) + -34 * log(Area.above.30) + 63 * log(H) + 30 * log(D.mean)	108	18.691313	Y ~ -86 + 15 * log(Nr.stems) + -4 * log(Area.above.30) + 11 * log(H) + 20 * log(D.mean)	79	5.08584	Y ~ 2 + 0 * log(Nr.stems) + -1 * log(Area.above.30) + 1 * log(H) + 0 * log(D.mean)	14	0.259729	Y ~ -86 + 21 * log(Nr.stems) + -17 * log(Area.above.30) + 33 * log(H) + 23 * log(D.mean)	95	10.439167	Y ~ -2 + 0 * log(Nr.stems) + 0 * log(Area.above.30) + 1 * log(H) + 1 * log(D.mean)	9	0.21411	Y ~ 1 + 0 * log(Nr.stems) + 0 * log(Area.above.30) + 1 * log(H) + 0 * log(D.mean)	-1	0.136509
M.nl.V	Y ~ a0 + a1*X1^b1	Y ~ 19.039536 + 0.286315 * Volume.above.0^1.21378	103	18.198634	Y ~ 12.601423 + 0.070299 * Volume.above.0^1.42577	95	12.913666	Y ~ 5.77949 + 0.602264 * Volume.above.0^0.818269	77	5.673146	Y ~ 0.3698 + 1.1e-05 * Volume.above.0^2.216169	17	0.356796	Y ~ 8.592807 + 0.135005 * Volume.above.0^1.204526	85	8.195835	Y ~ 0.204543 + 0.007063 * Volume.above.0^1.03988	3	0.190923	Y ~ 0.360452 + 0.015087 * Volume.above.0^0.721664	-2	0.154804
M.nl.H	Y ~ a0 + a1*X1^b1	Y ~ 22.159374 + 6.321463 * H^1.664683	105	20.163592	Y ~ 14.512606 + 2.648414 * H^1.963649	97	14.142748	Y ~ 6.555994 + 5.191157 * H^1.080654	80	6.295886	Y ~ 816.9291 + -816.551121 * H^-0.000465	20	0.42638	Y ~ 10.003299 + 2.913608 * H^1.651348	88	9.084439	Y ~ 0.237816 + 0.102477 * H^1.410171	5	0.212661	Y ~ 0.544409 + 0 * H^8.838868	-8	0.11478
M.nl.D	Y ~ a0 + a1*X1^b1	Y ~ 29.25876 + 0.000236 * D.mean^2.829799	120	39.165022	Y ~ 16.468233 + 0.000189 * D.mean^2.815076	114	29.33302	Y ~ 12.792254 + 4.8e-05 * D.mean^2.875023	91	10.333312	Y ~ 76.420058 + -77.047762 * D.mean^-0.004208	25	0.522835	Y ~ 13.299247 + 0.000106 * D.mean^2.830049	102	17.589509	Y ~ 69.418694 + -71.430014 * D.mean^-0.010025	22	0.463618	Y ~ 36.582158 + -37.242955 * D.mean^-0.008984	4	0.198818
M.nl.A	Y ~ a0 + a1*X1^b1	Y ~ 17.162493 + 0.090659 * Area.above.30^2.233243	107	22.237102	Y ~ 9.988887 + 0.030263 * Area.above.30^2.471635	102	17.54853	Y ~ 6.846045 + 0.140475 * Area.above.30^1.704035	76	5.226995	Y ~ 363.691773 + -363.812327 * Area.above.30^-0.000897	22	0.458833	Y ~ 7.78853 + 0.04229 * Area.above.30^2.222018	90	9.961356	Y ~ 0.204994 + 0.001894 * Area.above.30^2.010977	5	0.208651	Y ~ 0.388521 + 0.009395 * Area.above.30^1.220524	2	0.184691
M.nl.N	Y ~ a0 + a1*X1^b1	Y ~ -7605.803388 + 7665.003294 * Nr.stems^0.000965	129	59.522026	Y ~ -7613.614276 + 7654.845177 * Nr.stems^0.000574	123	44.562276	Y ~ -681.815924 + 699.802227 * Nr.stems^0.004268	99	15.262174	Y ~ -91.76931 + 91.88255 * Nr.stems^0.002911	24	0.510948	Y ~ -4130.455278 + 4157.127548 * Nr.stems^0.000808	112	26.728826	Y ~ -77.352621 + 77.975441 * Nr.stems^0.001136	27	0.585022	Y ~ 5.050328 + -4.343737 * Nr.stems^0.005505	10	0.261054
M.nl.V.D	Y ~ a0 + a1*X1^b1 + a2*X2^b2	Y ~ 68.362749 + 1.272472 * Volume.above.0^0.987689 + -7.10325 * D.mean^0.588198	101	13.647034	Y ~ 41.427262 + 0.54156 * Volume.above.0^1.091758 + -3.13286 * D.mean^0.6752	94	9.838593	Y ~ 33.972578 + 1.095461 * Volume.above.0^0.764174 + -9.26394 * D.mean^0.334379	76	4.508499	Y ~ 18.778607 + 0.013816 * Volume.above.0^0.9658 + -16.057521 * D.mean^0.041176	14	0.269803	Y ~ 31.023935 + 0.586203 * Volume.above.0^0.982979 + -3.276882 * D.mean^0.58377	83	6.145317	Y ~ 0.842217 + 0.020615 * Volume.above.0^0.895538 + -0.124475 * D.mean^0.494132	1	0.144457	Y ~ 0.361109 + 0.016032 * Volume.above.0^0.683308 + 0 * D.mean^3.530453	2	0.153902
M.nl.V.N	Y ~ a0 + a1*X1^b1 + a2*X2^b2	Y ~ -31.014886 + 0.217713 * Volume.above.0^1.277086 + 19.958121 * Nr.stems^0.408895	87	7.23067	Y ~ -28.520748 + 0.071178 * Volume.above.0^1.434029 + 18.148045 * Nr.stems^0.356653	82	5.777992	Y ~ -4.440325 + 0.308255 * Volume.above.0^0.954764 + 3.402711 * Nr.stems^0.529851	63	2.509043	Y ~ -0.641878 + 0.000119 * Volume.above.0^1.78492 + 0.424622 * Nr.stems^0.365802	10	0.217436	Y ~ -13.791057 + 0.101491 * Volume.above.0^1.270013 + 8.885989 * Nr.stems^0.411297	69	3.243691	Y ~ -0.247948 + 0.004413 * Volume.above.0^1.140335 + 0.166141 * Nr.stems^0.456785	-14	0.073521	Y ~ 0.371524 + 0.00801 * Volume.above.0^0.842909 + 0 * Nr.stems^5.037635	1	0.15001
M.nl.H.A	Y ~ a0 + a1*X1^b1 + a2*X2^b2	Y ~ 16.881919 + 9e-06 * H^8.177677 + 0.230415 * Area.above.30^1.862913	101	13.935996	Y ~ 10.4223 + 5e-06 * H^8.359529 + 0.06854 * Area.above.30^2.119466	93	9.608861	Y ~ 6.748723 + 0 * H^9.878018 + 0.208744 * Area.above.30^1.545842	76	4.531207	Y ~ 132.665229 + -132.397489 * H^-0.000426 + 0.001076 * Area.above.30^2.022264	23	0.404023	Y ~ 7.649818 + 4e-06 * H^8.177356 + 0.107217 * Area.above.30^1.85332	84	6.283978	Y ~ 182.381783 + -182.217359 * H^4e-04 + 0.003545 * Area.above.30^1.855741	9	0.20764	Y ~ -0.084922 + 0 * H^-19.196517 + 0.238375 * Area.above.30^0.429386	6	0.180955
M.nl.H.D	Y ~ a0 + a1*X1^b1 + a2*X2^b2	Y ~ 41.802875 + 21.270372 * H^1.254908 + -0.61935 * D.mean^1.103596	103	14.861658	Y ~ 22.134865 + 11.772922 * H^1.406054 + -0.090425 * D.mean^1.434636	95	10.337299	Y ~ 37.094446 + 10.165139 * H^0.939426 + -9.90933 * D.mean^0.351243	79	4.990199	Y ~ 14.214372 + 0.106926 * H^1.561516 + -11.254294 * D.mean^0.059589	11	0.229883	Y ~ 19.086488 + 9.681204 * H^1.248147 + -0.299393 * D.mean^1.088878	85	6.700753	Y ~ 0.586592 + 0.27139 * H^1.123685 + -0.026526 * D.mean^0.815055	3	0.160111	Y ~ 0.403931 + 0 * H^9.977783 + 0.002638 * D.mean^1.000527	-8	0.096383
M.nl.H.N	Y ~ a0 + a1*X1^b1 + a2*X2^b2	Y ~ -31.988391 + 7.251422 * H^1.633111 + 19.289752 * Nr.stems^0.432305	91	8.907418	Y ~ -31.493289 + 3.48842 * H^1.85693 + 19.610859 * Nr.stems^0.357357	85	6.721832	Y ~ -4.605371 + 4.603341 * H^1.181554 + 2.91329 * Nr.stems^0.583895	67	2.915179	Y ~ 271.645564 + -391.647387 * H^-0.001105 + 119.598649 * Nr.stems^0.003018	19	0.332006	Y ~ -14.192676 + 3.321832 * H^1.623074 + 8.553324 * Nr.stems^0.435614	74	4.003247	Y ~ -0.248341 + 0.104734 * H^1.440003 + 0.149972 * Nr.stems^0.496188	-9	0.091649	Y ~ 57.271227 + -56.790973 * H^-0.003966 + 0 * Nr.stems^5.650097	4	0.165291
M.nl.D.A	Y ~ a0 + a1*X1^b1 + a2*X2^b2	Y ~ 614.816201 + -522.032515 * D.mean^0.037947 + 0.127031 * Area.above.30^2.178499	110	20.812786	Y ~ 437.599623 + -377.346601 * D.mean^0.035135 + 0.049025 * Area.above.30^2.368631	105	16.76732	Y ~ 103.149643 + -73.022 * D.mean^0.077034 + 0.138901 * Area.above.30^1.764189	77	4.548488	Y ~ 15.906388 + 0 * D.mean^4.267624 + -15.866671 * Area.above.30^-0.012511	25	0.435166	Y ~ 269.043728 + -227.195035 * D.mean^0.039201 + 0.05883 * Area.above.30^2.16967	92	9.31287	Y ~ 45.119646 + 0 * D.mean^3.414772 + -45.222727 * Area.above.30^-0.006087	19	0.337758	Y ~ 15.367514 + -15.527215 * D.mean^-0.009726 + 0.018054 * Area.above.30^0.934209	5	0.177841
M.nl.D.N	Y ~ a0 + a1*X1^b1 + a2*X2^b2	Y ~ -10249.218133 + 0.384699 * D.mean^1.357294 + 10096.41164 * Nr.stems^0.005569	110	20.781485	Y ~ -8863.100956 + 0.216788 * D.mean^1.411485 + 8751.46532 * Nr.stems^0.004586	106	17.254009	Y ~ -1040.062435 + 0.223686 * D.mean^1.198745 + 998.436172 * Nr.stems^0.015872	74	4.106419	Y ~ -31.622151 + 1.2e-05 * D.mean^2.506921 + 30.531945 * Nr.stems^0.018826	13	0.251009	Y ~ -4367.686577 + 0.175253 * D.mean^1.354535 + 4299.002958 * Nr.stems^0.005883	92	9.28424	Y ~ -92.058287 + 0.005079 * D.mean^1.300555 + 90.518541 * Nr.stems^0.006391	6	0.183184	Y ~ -2.072969 + 0.002656 * D.mean^1.242333 + 1.938413 * Nr.stems^0.074651	1	0.144773
M.nl.A.N	Y ~ a0 + a1*X1^b1 + a2*X2^b2	Y ~ -18.507693 + 0.033695 * Area.above.30^2.538964 + 15.863662 * Nr.stems^0.397503	107	18.488522	Y ~ -50.602826 + 0.014565 * Area.above.30^2.699293 + 41.991881 * Nr.stems^0.179617	103	15.346891	Y ~ 1.547616 + 0.038914 * Area.above.30^2.09546 + 1.501947 * Nr.stems^0.656005	71	3.51342	Y ~ -4.711172 + 0.000277 * Area.above.30^2.491174 + 4.348681 * Nr.stems^0.06595	18	0.321848	Y ~ -7.900173 + 0.015558 * Area.above.30^2.530801 + 6.868273 * Nr.stems^0.40544	90	8.258278	Y ~ -0.054085 + 0.000593 * Area.above.30^2.367621 + 0.08987 * Nr.stems^0.528289	3	0.162004	Y ~ 1.509796 + 0.009931 * Area.above.30^1.204034 + -1.108678 * Nr.stems^0.006287	6	0.184618
M.nl.V.D.H	Y ~ a0 + a1*X1^b1 + a2*X2^b2 + a3*X3^b3	Y ~ 2285.589348 + 16.039373 * Volume.above.0^0.610416 + -1.419321 * D.mean^0.874952 + -2312.346123 * H^0.022011	103	12.567444	Y ~ 1577.670968 + 4.786983 * Volume.above.0^0.74887 + -0.882102 * D.mean^0.914893 + -1576.560347 * H^0.015681	97	9.491112	Y ~ 30.589563 + 0.891257 * Volume.above.0^0.814708 + -6.800676 * D.mean^0.383398 + -0.002016 * H^3.936543	80	4.48222	Y ~ 6.454076 + 0.102036 * Volume.above.0^0.530901 + -4.438549 * D.mean^0.106107 + 0 * H^10.190091	10	0.187059	Y ~ 4464.6689 + 8.185895 * Volume.above.0^0.591631 + -0.598622 * D.mean^0.886857 + -4479.959045 * H^0.005454	85	5.624665	Y ~ 0.585437 + 0.023119 * Volume.above.0^0.833849 + -0.033459 * D.mean^0.742691 + 0.024651 * H^1.549178	4	0.142516	Y ~ 0.333987 + -1.8e-05 * Volume.above.0^1.901454 + 0.011172 * D.mean^0.772274 + 6e-06 * H^6.075868	-4	0.09954
M.nl.V.D.N	Y ~ a0 + a1*X1^b1 + a2*X2^b2 + a3*X3^b3	Y ~ -215.84589 + 0.003156 * Volume.above.0^2.01985 + 29.063185 * D.mean^0.376168 + 68.389817 * Nr.stems^0.282902	76	3.745868	Y ~ -157.299338 + 0.000224 * Volume.above.0^2.468186 + 4.493092 * D.mean^0.642548 + 80.716047 * Nr.stems^0.204174	75	3.588707	Y ~ -47.567258 + 0.024588 * Volume.above.0^1.347876 + 4.785162 * D.mean^0.467605 + 14.527499 * Nr.stems^0.34502	57	1.546459	Y ~ -33.55604 + -19.268089 * Volume.above.0^-0.007064 + -37.237315 * D.mean^-0.017919 + 86.474252 * Nr.stems^0.006592	22	0.318073	Y ~ -98.112499 + 0.001578 * Volume.above.0^1.999521 + 14.184584 * D.mean^0.363417 + 30.121512 * Nr.stems^0.286569	58	1.666207	Y ~ -2.374894 + 0.000191 * Volume.above.0^1.671787 + 0.561137 * D.mean^0.279366 + 0.54226 * Nr.stems^0.329411	-27	0.035009	Y ~ -0.087902 + 0 * Volume.above.0^2.505165 + 0.019318 * D.mean^0.788573 + 0.050957 * Nr.stems^0.602442	4	0.138939
M.nl.H.A.D	Y ~ a0 + a1*X1^b1 + a2*X2^b2 + a3*X3^b3	Y ~ 58.429578 + 2.6e-05 * H^7.67692 + 0.337335 * Area.above.30^1.826107 + -4.533098 * D.mean^0.620219	97	9.538652	Y ~ 33.836133 + 4.1e-05 * H^7.368542 + 0.161648 * Area.above.30^1.936855 + -1.703231 * D.mean^0.739325	88	6.34911	Y ~ 15.947643 + 2e-06 * H^8.198361 + 0.231868 * Area.above.30^1.58651 + -0.583049 * D.mean^0.769637	75	3.4761	Y ~ 0.767632 + 0 * H^8.656482 + 0.016792 * Area.above.30^1.271452 + -0.027975 * D.mean^0.83456	12	0.20266	Y ~ 24.289707 + 1.6e-05 * H^7.521432 + 0.160452 * Area.above.30^1.809523 + -1.456324 * D.mean^0.682119	79	4.310236	Y ~ 6.077942 + 0.761053 * H^0.714054 + 1.21827 * Area.above.30^-4.940233 + -4.6475 * D.mean^0.098207	1	0.120152	Y ~ 131.257184 + -102.66194 * H^-0.006416 + -21.791494 * Area.above.30^0.016376 + -5.037862 * D.mean^0.033311	4	0.142046
M.nl.H.A.N	Y ~ a0 + a1*X1^b1 + a2*X2^b2 + a3*X3^b3	Y ~ 3.680115 + 7.2e-05 * H^7.140193 + 0.041573 * Area.above.30^2.373372 + 2.645714 * Nr.stems^0.812352	81	4.672966	Y ~ 1.527539 + 1.7e-05 * H^7.779905 + 0.01083 * Area.above.30^2.676314 + 1.478007 * Nr.stems^0.864752	70	2.844505	Y ~ 0.78995 + 0.76465 * H^1.738231 + 0.028873 * Area.above.30^1.992796 + 1.601283 * Nr.stems^0.687221	62	1.960252	Y ~ -0.235559 + 7e-06 * H^6.27601 + 0.000257 * Area.above.30^2.108479 + 0.168967 * Nr.stems^0.539915	1	0.123442	Y ~ 1.717014 + 3.2e-05 * H^7.147084 + 0.019407 * Area.above.30^2.362892 + 1.192704 * Nr.stems^0.812233	64	2.120503	Y ~ 52.64116 + 0.244084 * H^1.102533 + -52.737419 * Area.above.30^0.002428 + 0.080458 * Nr.stems^0.66018	-8	0.082831	Y ~ 0.322445 + 0.163933 * H^1.167211 + -0.000368 * Area.above.30^2.333426 + 0 * Nr.stems^4.974506	-7	0.085688
M.nl.H.N.D	Y ~ a0 + a1*X1^b1 + a2*X2^b2 + a3*X3^b3	Y ~ -450.0467 + 1.864715 * H^2.201105 + 59.153965 * Nr.stems^0.299364 + 250.801808 * D.mean^0.099784	91	7.267416	Y ~ -345.536022 + 0.777517 * H^2.51558 + 57.063839 * Nr.stems^0.245379 + 186.08673 * D.mean^0.095115	85	5.647274	Y ~ -32.069353 + -22.107275 * H^-0.015072 + 22.571402 * Nr.stems^0.31589 + 0.353201 * D.mean^1.097251	81	4.553073	Y ~ -15.761731 + -5.7035 * H^0.000464 + 20.377678 * Nr.stems^0.02772 + 1.5e-05 * D.mean^2.463324	17	0.251531	Y ~ -186.511201 + 0.860107 * H^2.186313 + 26.489927 * Nr.stems^0.300397 + 97.997059 * D.mean^0.110414	73	3.264309	Y ~ -4.793222 + 0.030486 * H^1.923235 + 0.486734 * Nr.stems^0.345127 + 2.850143 * D.mean^0.095812	-10	0.072669	Y ~ -3.756905 + -0.00629 * H^-1.776228 + 3.642349 * Nr.stems^0.04178 + 0.002335 * D.mean^1.263303	5	0.144572
M.nl.D.N.A	Y ~ a0 + a1*X1^b1 + a2*X2^b2 + a3*X3^b3	Y ~ -318.408787 + 0.145804 * D.mean^1.478125 + 229.783138 * Nr.stems^0.138317 + 0 * Area.above.30^5.955368	105	14.075162	Y ~ -248.45907 + 0.051466 * D.mean^1.62701 + 185.411802 * Nr.stems^0.122757 + 0 * Area.above.30^6.379357	102	12.147989	Y ~ -55.564482 + 0.26512 * D.mean^1.064998 + 32.502945 * Nr.stems^0.224555 + 0.000122 * Area.above.30^3.587578	68	2.565096	Y ~ -44.883745 + 0.000282 * D.mean^1.928738 + 43.404825 * Nr.stems^0.017415 + -0.040108 * Area.above.30^0.879106	15	0.236419	Y ~ -97.445974 + 0.070314 * D.mean^1.454202 + 61.242738 * Nr.stems^0.196759 + 0 * Area.above.30^5.52648	88	6.368911	Y ~ -35.609459 + 0.005221 * D.mean^1.29656 + 36.111105 * Nr.stems^0.015753 + -2.03258 * Area.above.30^0.002958	10	0.183557	Y ~ -52.565813 + 0.003902 * D.mean^1.190472 + 0.657922 * Nr.stems^0.19181 + 51.78225 * Area.above.30^-0.000761	4	0.143236
M.nl.N.A.H.D	Y ~ a0 + a1*X1^b1 + a2*X2^b2 + a3*X3^b3 + a4*X4^b4	Y ~ -171.888817 + 29.972101 * Nr.stems^0.409621 + 0.000768 * Area.above.30^3.395689 + 0.011424 * H^4.555356 + 44.266139 * D.mean^0.281311	68	2.186178	Y ~ -94.724708 + 22.561544 * Nr.stems^0.392168 + 6.6e-05 * Area.above.30^4.042499 + 0.001031 * H^5.673843 + 11.825517 * D.mean^0.428276	51	1.011413	Y ~ -12.471644 + 4.924857 * Nr.stems^0.526675 + 0.005584 * Area.above.30^2.552318 + -4.837479 * H^0.021137 + 0.397336 * D.mean^0.897773	74	2.80814	Y ~ 3.281086 + 24.329937 * Nr.stems^0.023367 + 39.515253 * Area.above.30^-0.012159 + -67.291588 * H^-0.00905 + 0 * D.mean^3.321373	17	0.215842	Y ~ -68.973805 + 13.663139 * Nr.stems^0.406466 + 0.000386 * Area.above.30^3.364587 + 0.004736 * H^4.58966 + 14.263422 * D.mean^0.327296	52	1.037293	Y ~ -1.646464 + 0.315911 * Nr.stems^0.411788 + 2.7e-05 * Area.above.30^3.001118 + 0.000758 * H^3.533795 + 0.377672 * D.mean^0.308701	-24	0.033143	Y ~ -0.524509 + 0.015 * Nr.stems^0.859174 + 0.630169 * Area.above.30^-0.021512 + 0 * H^9.63286 + 0.015254 * D.mean^0.790285	-9	0.066125

## Sheet: Abbreviations
Abbreviation	Variable
Volume.above.0	Plant volume calculated using QGIS (m3)
H	Height (m)
Area.above.30	Canopy area, calculated from all areas above 30 cm (m2)
D	Mean of diameter at soil height of all trees (cm)
Nr.stems	Number of stems counted
BIC	Bayesian information criterion
RMSE	Root mean square error
Tot.dry	Total dry mass (kg)
T.dry	Trunk dry mass (kg)
B.dry	Branch dry mass (kg)
B.F.dry	Branch and Foliar dry mass (kg)
L.dry	Litter dry mass (kg)
SOM	Soil organic matter (%)
Tot.C	Total Carbon (kg)
Tot.N	Total Nitrogen (kg)
